# Supplementary material for: Cx43 and Associated Cell Signaling Pathways Regulate Tunneling Nanotubes in Breast Cancer Cells
Source: Cancers (Basel). 2020 Sep 29;12(10):2798. doi: 10.3390/cancers12102798 (PMC7601615; doi:10.3390/cancers12102798)
Supplement: Supplementary file 1 [file cancers-12-02798-s001.zip]

Archive with 3 entries (2 files):
- Supplementary files Aasen Proof 28sept2020/
- Supplementary files Aasen Proof 28sept2020/Supplementary Figures 1_5 Aasen proof.pdf
- Supplementary files Aasen Proof 28sept2020/Supplementary Video V1.avi
